# Supplementary material for: Evaluation of glycoprotein Ov8 as a potential antigen for an OvHV-2-specific diagnostic assay
Source: PLoS One. 2018 Jul 2;13(7):e0200130. doi: 10.1371/journal.pone.0200130 (PMC6028116; doi:10.1371/journal.pone.0200130)
Supplement: S1 Table — OD450 values days post immunization (DPI). Values are averages of duplicate measurements. (XLSX) [file pone.0200130.s007.xlsx]

## Sheet: Sheet1
S1 Table.	Ov8 ELISA mice sera.	OD450 values days post immunization (DPI). Values are average of duplicate measurements.
			Optical density 450
		ID	0 DPI	59 DPI	94 DPI	121 DPI	142 DPI
		M1	0.0465	2.879	2.755	2.803	2.625
		M2	0.057	2.2085	3.037	2.1925	2.6005
		M3	0.1035	2.362	2.909	2.5575	N/A
		M4	0.0595	2.4855	2.7225	2.625	2.673
		ID=Animal identification
		N/A=Not available
